# Supplementary material for: Transcriptomic resources for Bagrada hilaris (Burmeister), a widespread invasive pest of Brassicales
Source: PLoS One. 2024 Dec 27;19(12):e0310186. doi: 10.1371/journal.pone.0310186 (PMC11676520; doi:10.1371/journal.pone.0310186)
Supplement: S1 Table — (XLSX) [file pone.0310186.s001.xlsx]

## Sheet: Table S1.16May2023
Table S1. Percent amino acid residue identities shared between B. hilaris, H. halys, M. histrionica, and N. viridula FDPS and FDPS-like TPS protein sequences based on a MUSCLE alignment.
	Nezara_viridula_FDPS_AYD76070.1	Halyomorpha_halys_FDPS_QBA82489.1	Murgantia_histrionica_FDPS_AVZ23978.1	Bagrada_hilaris_FDPS-like_4_413657	Bagrada_hilaris_FDPS-like_2_554360	Halyomorpha_halys_TPS1_QBK50746.1	Nezara_viridula_TPS2_WBV93233.1	Murgantia_histrionica_TPS_AVZ23977.1	Bagrada_hilaris_FDPS-like_3_554349	Bagrada_hilaris_FDPS-like_1_554346	Halyomorpha_halys_TPS2_QBA82488.1	Nezara_viridula_TPS1_AYD76069.1
Nezara_viridula_FDPS_AYD76070.1
Halyomorpha_halys_FDPS_QBA82489.1	88.834
Murgantia_histrionica_FDPS_AVZ23978.1	86.207	87.192
Bagrada_hilaris_FDPS-like_4_413657	88.182	89.091	94.545
Bagrada_hilaris_FDPS-like_2_554360	21.12	21.628	20.96	23.263
Halyomorpha_halys_TPS1_QBK50746.1	22.646	23.41	21.97	24.773	69.565
Nezara_viridula_TPS2_WBV93233.1	22.392	23.155	22.475	24.773	72.414	83.696
Murgantia_histrionica_TPS_AVZ23977.1	21.374	22.137	21.212	23.867	70.027	80.163	80.263
Bagrada_hilaris_FDPS-like_3_554349	14.508	15.544	14.691	14.815	52.632	57.618	59.557	60.665
Bagrada_hilaris_FDPS-like_1_554346	21.374	22.646	21.266	23.263	73.21	78.804	79.947	80.475	72.778
Halyomorpha_halys_TPS2_QBA82488.1	19.847	20.102	20.253	21.45	37.831	39.566	38.158	37.895	28.532	38.786
Nezara_viridula_TPS1_AYD76069.1	17.949	18.462	18.321	20.846	36.8	38.251	39.153	38.36	28.412	38.196	53.316
