# Supplementary material for: Transcriptomic resources for Bagrada hilaris (Burmeister), a widespread invasive pest of Brassicales
Source: PLoS One. 2024 Dec 27;19(12):e0310186. doi: 10.1371/journal.pone.0310186 (PMC11676520; doi:10.1371/journal.pone.0310186)
Supplement: S2 Table — (XLSX) [file pone.0310186.s002.xlsx]

## Sheet: Sheet1
	COE	CYP
Cole + Hemi	412	270
Hemi	164	84
BBUG	34	18
